# Supplementary material for: Identifying model violations under the multispecies coalescent model using P2C2M.SNAPP
Source: PeerJ. 2020 Jan 10;8:e8271. doi: 10.7717/peerj.8271 (PMC6956792; doi:10.7717/peerj.8271)
Supplement: Supplemental Information 1 [file peerj-08-8271-s001.zip]

Archive with 28 entries (27 files):
- P2C2M_scripts/
- P2C2M_scripts/calc.distances2.R
- P2C2M_scripts/calc.fst.R
- P2C2M_scripts/calc.likelihoods7.R
- P2C2M_scripts/compare.distances.R
- P2C2M_scripts/compare.fst.R
- P2C2M_scripts/compare.likelihoods.R
- P2C2M_scripts/convert2binary2.R
- P2C2M_scripts/create_snp_matrix.R
- P2C2M_scripts/create_xml2.R
- P2C2M_scripts/draw.samples.R
- P2C2M_scripts/extract_data2.py
- P2C2M_scripts/hist.writer.R
- P2C2M_scripts/historical_events2.R
- P2C2M_scripts/id_pairwise_fst2.R
- P2C2M_scripts/matrix_fst.R
- P2C2M_scripts/P2C2M.SNAPP.R
- P2C2M_scripts/randomize_binary.R
- P2C2M_scripts/run.p2c2m.snapp.R
- P2C2M_scripts/sim_snapp_mig.py
- P2C2M_scripts/sim_snapp_nv.py
- P2C2M_scripts/simtree.reader.R
- P2C2M_scripts/simulation.xml.R
- P2C2M_scripts/snapptree.reader.R
- P2C2M_scripts/sum.stats.R
- P2C2M_scripts/write_par.py
- P2C2M_scripts/write_snapp3.py
- P2C2M_scripts/write_xml3.R
