# Supplementary material for: Identifying model violations under the multispecies coalescent model using P2C2M.SNAPP
Source: PeerJ. 2020 Jan 10;8:e8271. doi: 10.7717/peerj.8271 (PMC6956792; doi:10.7717/peerj.8271)
Supplement: Supplemental Information 1 [file peerj-08-8271-s001.zip › P2C2M_scripts/compare.fst.R]

##### Function to compare fst averages and ranges #####

compare.fst <- function(emp_fst, pred_fst){
  
  upper <- length(which(unlist(pred_fst) >= emp_fst)) # calculate how many simulated values are >= empirical value
  lower <- length(which(unlist(pred_fst) <= emp_fst)) # calculate how many simulated values are <= empirical value
  p_violations_fst <- min(c(upper,lower)) * 2 /length(pred_fst) # treat as two-tailed test
  
  return(p_violations_fst)
}
