# Supplementary material for: Identifying model violations under the multispecies coalescent model using P2C2M.SNAPP
Source: PeerJ. 2020 Jan 10;8:e8271. doi: 10.7717/peerj.8271 (PMC6956792; doi:10.7717/peerj.8271)
Supplement: Supplemental Information 1 [file peerj-08-8271-s001.zip › P2C2M_scripts/compare.likelihoods.R]

### Function for comparing marginal likelihoods between posterior and posterior predictive trees ###

compare.likelihoods <- function(post_like, sim_likes){ # post_like = likelihood value of posterior tree; sim_likes = distribution of likelihood values from simulated posterior

  quant_like <- stats::quantile(sim_likes, probs = c(0.025, 0.975)) # calculate 95% distribution values from simulated likelihoods

  if (post_like < quant_like[1] | post_like > quant_like[2]){ # if empirical likelihood falls outside 95% simulated likelihoods
    val <- 1
  } else{
    val <- 0
  }

  return(val)
}
