# Supplementary material for: Identifying model violations under the multispecies coalescent model using P2C2M.SNAPP
Source: PeerJ. 2020 Jan 10;8:e8271. doi: 10.7717/peerj.8271 (PMC6956792; doi:10.7717/peerj.8271)
Supplement: Supplemental Information 1 [file peerj-08-8271-s001.zip › P2C2M_scripts/convert2binary2.R]

### Function for converting sequence data from FastSimCoal to binary format ###

convert2binary <- function(allele1, allele2, randomstart){
  
  binary_seq <- list()
  if (allele1 == "0" && allele2 == "0"){
    binary_seq <- append(binary_seq, "0", after = length(binary_seq))
  } else if (allele1 == "1" && allele2 == "1"){
    binary_seq <- append(binary_seq, "2", after = length(binary_seq))
  } else {
    binary_seq <- append(binary_seq, "1", after = length(binary_seq))
  }
  
  binary_seq <- mapply(randomize_binary, binary_seq, randomstart) # randomize 0s and 2s
  
  return(binary_seq)
}
