# Supplementary material for: Identifying model violations under the multispecies coalescent model using P2C2M.SNAPP
Source: PeerJ. 2020 Jan 10;8:e8271. doi: 10.7717/peerj.8271 (PMC6956792; doi:10.7717/peerj.8271)
Supplement: Supplemental Information 1 [file peerj-08-8271-s001.zip › P2C2M_scripts/matrix_fst.R]

##### Function to obtain snp matrix and calculate fst values for a single dataset #####

matrix_fst <- function(xml_name, pop_combo_list, populations){
  
  ### Create SNP matrix
  snp_matrix <- create_snp_matrix(xml_name)
  
  ### Calculate Fst values
  fst_list <- as.numeric(lapply(pop_combo_list, function(x) KRIS::fst.hudson(snp_matrix, seq(unlist(populations[,3][x[[1]][[1]]]), unlist(populations[,4][x[[1]][[1]]])), seq(unlist(populations[,3][x[[2]][[1]]]), unlist(populations[,4][x[[2]][[1]]])))))
  
  return(fst_list)
  
}
