# Supplementary material for: Identifying model violations under the multispecies coalescent model using P2C2M.SNAPP
Source: PeerJ. 2020 Jan 10;8:e8271. doi: 10.7717/peerj.8271 (PMC6956792; doi:10.7717/peerj.8271)
Supplement: Supplemental Information 1 [file peerj-08-8271-s001.zip › P2C2M_scripts/P2C2M.SNAPP.R]

#' \code{P2C2M.SNAPP} An R package for conducting posterior predictive checks of SNAPP analyses.
#'
#' P2C2M.SNAPP contains a single function that uses SNAPP output to simulate posterior predictive datasets and uses those datasets to identify violations #' to the Multispecies Coalescent Model implemented in SNAPP.
#'
#' A tutorial with example files is included with the package, as well as an example script for snalyzing posterior predictive datasets with SNAPP.
#'
#' @docType package
#' @name P2C2M.SNAPP
NULL
