# Supplementary material for: Identifying model violations under the multispecies coalescent model using P2C2M.SNAPP
Source: PeerJ. 2020 Jan 10;8:e8271. doi: 10.7717/peerj.8271 (PMC6956792; doi:10.7717/peerj.8271)
Supplement: Supplemental Information 1 [file peerj-08-8271-s001.zip › P2C2M_scripts/randomize_binary.R]

### Function for randomizing binary 0s and 2s so 0s are not assumed to be ancestral ###

randomize_binary <- function(binary_allele, randomallele){
  
  new_seq <- list()
  
  if (binary_allele == "0"){
    new_seq <- append(new_seq, randomallele, after = length(new_seq))
  } else if (binary_allele == "2" && randomallele == "2"){
    new_seq <- append(new_seq, "0", after = length(new_seq))
  } else if (binary_allele == "2" && randomallele == "0"){
    new_seq <- append(new_seq, "2", after = length(new_seq))
  } else if (binary_allele == "1"){
    new_seq <- append(new_seq, "1", after = length(new_seq))
  } else {
    print("Randomization Error")
  }
  
  return(new_seq)
  
}
