# Supplementary material for: Identifying model violations under the multispecies coalescent model using P2C2M.SNAPP
Source: PeerJ. 2020 Jan 10;8:e8271. doi: 10.7717/peerj.8271 (PMC6956792; doi:10.7717/peerj.8271)
Supplement: Supplemental Information 1 [file peerj-08-8271-s001.zip › P2C2M_scripts/simtree.reader.R]

### Function for reading in simulated trees from simulated SNAPP runs ###

simtree.reader <- function(sim_treefile, pops){
  
  sim_file <- file(sim_treefile, "r")
  readLines(sim_file, n  = 10 + (2 * pops)) # skip header
  sim_lines <- readLines(sim_file) # read in trees
  close(sim_file)
  sim_lines <- sim_lines[1:length(sim_lines)-1] # remove tail line
  
  strees <- lapply(sim_lines, function(x) as.character(x))
  
  
  return(strees)
  
}
