# Supplementary material for: Identifying model violations under the multispecies coalescent model using P2C2M.SNAPP
Source: PeerJ. 2020 Jan 10;8:e8271. doi: 10.7717/peerj.8271 (PMC6956792; doi:10.7717/peerj.8271)
Supplement: Supplemental Information 1 [file peerj-08-8271-s001.zip › P2C2M_scripts/simulation.xml.R]

### Function for simulating datasets and creating SNAPP xml files ###

simulation.xml <- function(trees.data, trees, snps, populations, pops, pops_n, pops_x, mut, growthrates, xml_file, delete_sims){

  for (t in 1:nrow(trees.data)){

    print(paste0("Preparing simulated dataset ", t))

    #get all thetas
    t.1<-trees.data[t,4]
    t.1<-as.character(t.1)

    theta<-list()
    for (i in 1:pops) {
      th<-gsubfn::strapply(t.1, paste(i,"\\[&theta=([^]]*)\\]", sep=""), back=-1)
      th<-as.numeric(th)
      theta[i]<-th
    }

    #calculate pop sizes
    Ne <- function(x) {x / (4*mut)}
    pops_Ne<-lapply(theta, Ne)
    pops_e<-paste(pops_Ne, collapse="\n")

    #create input for historical events
    tr <- trees[t]

    # get historical events
    he <- historical_events(tr, pops_Ne, mut)
    events_n <- he[1]
    h <- he[2]

    #build simcoal file for this pull from posterior
    simcoal_input_file <- paste("//Number of population samples (demes)","\n", length(pops_n), " samples to simulate:","\n", "//Population effective sizes (number of genes)","\n", pops_e,"\n", "//Sample sizes","\n", pops_x,"\n", "//Growth rates	: negative growth implies population expansion","\n", growthrates,"\n", "//Number of migration matrices : 0 implies no migration between demes","\n", 0,"\n", "//historical event: time, source, sink, migrants, new size, new growth rate, migr. matrix","\n", events_n," historical events","\n", h,"\n", "//Number of independent loci [chromosome]","\n", snps,"\n", "//Per chromosome: Number of linkage blocks","\n", 1, "\n", "//per Block: data type, num loci, rec. rate and mut rate + optional parameters","\n", "SNP 1 0.00000 0.00000" ,sep="")

    #write .par fil for fastsimcoal
    sim <- paste0("simcoal_input_", t, ".par")
    utils::write.table(data.frame(simcoal_input_file), file=sim, col.names=F, row.names=F, quote=F)

    #call simcoal with command
    sys_cmd <- paste0("./fsc26 -i simcoal_input_", t, ".par -n 1 -g")
    system(sys_cmd, ignore.stdout = TRUE)

    # write xml file for SNAPP
    #create_xml(xml_file, populations, pops_n, snps, delete_sims)

  }

  # write xml files for SNAPP
  create_xml(xml_file, populations, pops_n, snps, delete_sims)

}
