# Supplementary material for: Identifying model violations under the multispecies coalescent model using P2C2M.SNAPP
Source: PeerJ. 2020 Jan 10;8:e8271. doi: 10.7717/peerj.8271 (PMC6956792; doi:10.7717/peerj.8271)
Supplement: Supplemental Information 1 [file peerj-08-8271-s001.zip › P2C2M_scripts/sum.stats.R]

### Function for calculating summary statistics and assessing their significance ###

sum.stats <- function(xml_file, trees = NULL, post_samples, pops, dist_reps, sum_stat){ # post_samples = samples drawn from posterior; pops = number of populations; dist_reps = # of trees from simulated posterior to calculate distance against posterior tree
  
  stats <- list()
  
  if ("RF" %in% sum_stat == TRUE){
    cat("Calculating and comparing tree distances\n\n")
    p_distances <- calc.distances(trees, post_samples, pops, dist_reps)
    #stats$p_kf <- p_distances[[1]]
    stats$p_rf <- p_distances[[1]]
  }
  
  if ("MLSD" %in% sum_stat == TRUE){
    cat("Comparing likelihoods\n\n")
    p_ml <- calc.likelihoods(post_samples)
    #stats$p_mlm <- p_ml[[1]]
    stats$p_mlsd <- p_ml[[1]]
  }
  
  if ("PFST" %in% sum_stat == TRUE){
    cat("Calculating and comparing Fsts\n\n")
    p_fst <- calc.fst(xml_file)
    #stats$p_fst_average <- p_fst[[1]]
    #stats$p_fst_range <- p_fst[[2]]
    stats$pair_fst_viols <- p_fst[[1]]
  }
  
  return(stats)
  
}
